# Supplementary material for: DNA polymerase iota promotes EMT and metastasis of esophageal squamous cell carcinoma by interacting with USP7 to stabilize HIF-1α
Source: Cell Death Dis. 2024 Feb 24;15(2):171. doi: 10.1038/s41419-024-06552-6 (PMC10894303; doi:10.1038/s41419-024-06552-6)
Supplement: Supplementary file 5 — Supplement Table 1 [file 41419_2024_6552_MOESM5_ESM.xlsx]

## Sheet: Sheet1
Number	gender	age	T stage	N stage	M stage	TNM stage	pathological stage	IHC Poli score	Hif1-α IHC score
1108928	F	60	T2	N0	M0	Ⅱ	Ⅰ	low	low
1108877	M	65	T3	N0	M0	Ⅱ	Ⅲ	high	high
253243	F	61	T1	N0	M0	Ⅰ	Ⅰ	low	high
1108476	F	63	T1	N0	M0	Ⅰ	Ⅰ	high	high
1108284	F	65	T2	N1	M0	ⅡB	Ⅳ	high	high
1108215	M	26	T2	N1	M0	ⅡB	Ⅱ	high	low
1108076	M	64	T1	N2	M0	Ⅰ	Ⅰ	low	low
1107256	M	69	T2	N0	M0	Ⅱ	Ⅱ	low	low
1106736	M	55	T2	N0	M0	Ⅱ	Ⅱ	high	low
1106681	F	66	T1	N0	M0	Ⅰ	Ⅰ	high	high
1105551	M	55	T0	N0	M0	Ⅰ	Ⅰ	low	low
241625	F	67	T2	N3	M0	Ⅰ	Ⅳ	high	high
1105130	F	58	T3	N2	M0	Ⅰ	Ⅲ	high	high
1105033	F	63	T0	N1	M0	Ⅰ	Ⅰ	low	low
1104005	M	56	T1	N2	M0	Ⅰ	Ⅱ	high	low
1103331	M	62	T2	N0	M0	Ⅱ	Ⅲ	low	high
1103391	M	62	T2	N3	M0	ⅢB	Ⅲ	high	high
1103174	F	58	T3	N0	M0	Ⅱ	Ⅲ	high	low
1102966	M	54	T2	N1	M0	Ⅱ	Ⅱ	low	high
1103133	F	78	T0	N0	M0	Ⅰ	Ⅰ	low	low
1102280	M	71	T1	N0	M0	Ⅰ	Ⅱ	low	low
1101494	M	65	T2	N0	M0	ⅢB	Ⅲ	low	high
1100717	M	68	T3	N3	M0	Ⅰ	Ⅲ	high	high
1102105	M	64	T1	N0	M0	Ⅰ	Ⅰ	low	low
1100272	F	72	T1	N1	M0	Ⅰ	Ⅰ	low	high
1100372	M	75	T2	N2	M0	ⅡB	Ⅲ	high	low
1100495	M	54	T2	N3	M0	ⅡB	Ⅱ	high	high
1010574	M	66	T3	N0	M0	Ⅱ	Ⅱ	high	low
1010002	M	62	T3	N1	M0	ⅢA	Ⅲ	high	low
1005691	M	60	T4	N1	M0	ⅢA	Ⅳ	high	high
1007731	M	61	T3	N3	M0	ⅢB	Ⅲ	high	high
1011137	M	61	T3	N1	M0	ⅢA	Ⅲ	high	high
1011357	M	51	T3	N1	M0	ⅢA	Ⅲ	high	high
1101371	M	60	T1	N0	M0	Ⅰ	Ⅲ	low	low
1011656	F	69	T3	N1	M0	ⅢA	Ⅲ	low	low
1011428	F	61	T3	N0	M0	Ⅱ	Ⅱ	high	low
1011429	F	56	T2	N0	M0	Ⅱ	Ⅱ	high	low
1100076	M	68	T0	N0	M0	Ⅰ	Ⅰ	low	low
1012297	M	62	T1	N0	M0	Ⅰ	Ⅰ	low	low
1011707	F	67	T2	N2	M0	Ⅰ	Ⅱ	high	high
1011974	F	60	T0	N0	M0	Ⅰ	Ⅰ	low	low
200068863	F	52	T2	N0	M0	Ⅱ	Ⅱ	low	low
200069039	M	63	T2	N1	M0	ⅡB	Ⅱ	low	high
200069315	M	60	T4	N1	M0	Ⅲ	Ⅲ	high	high
8000051071	M	51	T3	N1	M0	Ⅱ	Ⅲ	high	high
247103	Missing description
274145	Missing description
254296	Missing description
